# Supplementary material for: Anastrozole and Tamoxifen Impact on IgG Glycome Composition Dynamics in Luminal A and Luminal B Breast Cancers
Source: Antibodies (Basel). 2024 Feb 1;13(1):9. doi: 10.3390/antib13010009 (PMC10885039; doi:10.3390/antib13010009)
Supplement: Supplementary file 1 [file antibodies-13-00009-s001.zip]

Archive with 1 entries (1 files):
- antibodies-2781906-supplementary.pdf
